# Supplementary material for: Chemical Synthesis and Biological Evaluation of 3-Substituted Estrone/Estradiol Derivatives as 17β-Hydroxysteroid Dehydrogenase Type 1 Inhibitors Acting via a Reverse Orientation of the Natural Substrate Estrone
Source: Molecules. 2023 Jan 7;28(2):632. doi: 10.3390/molecules28020632 (PMC9862175; doi:10.3390/molecules28020632)
Supplement: Supplementary file 1 [file molecules-28-00632-s001.zip]

Archive with 1 entries (1 files):
- molecules-2104451-supplementary.pdf
